# Supplementary material for: Development of Organic Sourdough Bread with Paste from Germinated Seeds
Source: Foods. 2025 Sep 20;14(18):3263. doi: 10.3390/foods14183263 (PMC12469423; doi:10.3390/foods14183263)
Supplement: Supplementary file 1 [file foods-14-03263-s001.zip]

Archive with 1 entries (1 files):
- foods-3808065-supplementary.pdf
